# Supplementary material for: From Blueprints to Build: A Workshop for Developing a Clinical Coaching Program
Source: MedEdPORTAL. 2025 Sep 26;21:11548. doi: 10.15766/mep_2374-8265.11548 (PMC12464251; doi:10.15766/mep_2374-8265.11548)
Supplement: Supplementary file 1 — Coaching Program Development.pptxFacilitator Guide.docxCoaching Skits.docxEditable Coaching Program Blueprint.docxExample Coaching Program Blueprint - JHACH.docxExample Coaching Program Blueprint - MUSC.docxExample Coaching Program Blueprint - Stanford.docxStructured Clinical Observation Coaching Tool.docxResident Self-Reflection and Goal Setting Form.docxPostworkshop Survey.docx [file mep_2374-8265.11548-s001.zip]

Archive with 11 entries (11 files):
- H. Structured Clinical Observation Coaching Tool.docx
- I. Resident Self-Reflection and Goal Setting Form.docx
- J. Postworkshop Survey.docx
- A. Coaching Program Development.pptx
- C. Coaching Skits.docx
- D. Editable Coaching Program Blueprint.docx
- E. Example Coaching Program Blueprint - JHACH.docx
- F. Example Coaching Program Blueprint - MUSC.docx
- G. Example Coaching Program Blueprint - Stanford.docx
- B. Facilitator Guide.docx
- _Educational Summary Report_11548.pdf
